# Supplementary material for: The Efficacy of Transcanal Endoscopic Ear Surgery in Children Compared to Adults
Source: Children (Basel). 2025 Apr 17;12(4):519. doi: 10.3390/children12040519 (PMC12025847; doi:10.3390/children12040519)
Supplement: Supplementary file 1 [file children-12-00519-s001.zip]

Archive with 1 entries (1 files):
- children-3552165-supplementary.xlsx
