# Supplementary material for: The Efficacy of Transcanal Endoscopic Ear Surgery in Children Compared to Adults
Source: Children (Basel). 2025 Apr 17;12(4):519. doi: 10.3390/children12040519 (PMC12025847; doi:10.3390/children12040519)
Supplement: Supplementary file 1 [file children-12-00519-s001.zip › children-3552165-supplementary.xlsx]

## Sheet: Grommet
Chart number	Name	Age	Pre-OP ABG	Post OP ABG	Hearing gain	Anesthesia method	Operation time	Anesthesia time	Gender
805031102	蘇芮熙	3	32.5			G	12.5	32.5	F
805031102	蘇芮熙	3	27.5			G	12.5	32.5
804169362	莊永成	4	30			G	15	40	M
804169362	莊永成	4	32.5			G	15	40
804175442	蔡侑倫	4	21.3	0	21.3	G	5	20	M
804175442	蔡侑倫	4	27.5	0	27.5	G	5	20
803204103	葉容翔	5	35			G	10	30	M
803204103	葉容翔	5	33.7			G	10	30
804312898	張家禎	5	14	5	9	G	20	60	F
804312898	張家禎	5	19	5	14	G	20	60
804480491	許容瑄	7	12.5			G	12.5	27.5	F
804480491	許容瑄	7	16.25			G	12.5	27.5
804757288	林鉞	7	18.8	12.5	6.3	G	13	25	M
802393074	沈奕成	8	12.5			G	10	35	M
802393074	沈奕成	8	0			G	10	35
805354136	曾冠宸	8	13			G	10	20	M
805354136	曾冠宸	8	36			G	10	20
801820595	黃煒翔	9	36..25			G	20	40	M
803787008	何駿杰	10	9			G	8	27	M
803787008	何駿杰	10	5			G	8	27
804573309	呂玟蒨	15	46.25			L	10		F
801331447	張方怡	17	37.5	6	31.5	L	10		F
801331447	張方怡	18	36.3			L	10
801751124	蔡宗祐	24				L	30		M
803473885	陳佩雯	25	27.5			L	30		F
803473885	陳佩雯	26	26.3			L	25
804174551	呂子揚	27	36.3			L	12.5		M
804174551	呂子揚	27	23.8			L	12.5
803794867	陳聖逸	29	37.5	0	37.5	L	20		M
803050388	彭志堅	35	22.5			L	12.5		M
803050388	彭志堅	35	23.75			L	12.5
803480490	張祚隆	37	17.5			L	20		M
803803523	于嗣宜	38	17.5			L	10		F
803803523	于嗣宜	38	21.2			L	10
805238996	張錦明	42	28	15	13	L	25		M
800741798	劉雪玲	43	10			L	20		F
804207615	周詩健	45	16.25	8.7	7.55	L	25		M
804207615	周詩健	45	20	12.5	7.5	L	25
21342501	詹富仁	45	5			L	30		M
801881890	陳揚隆	47	11.3	6	5.3	L	35		M
23304294	廖文達	49				L	10		M
801627640	陳文政	51	31.3			L	25		M
805151663	葉傳洲	58				L	12.5		M
805151663	葉傳洲	58				L	12.5
803044452	羅榮錦	58	41.5	5	36.5	L	15		M
800362912	鄭國仁	65	17.5	8	9.5	L	18		M
800824970	吳譚玉廷	65	17.5			L	35		F
805543759	陳永祿	65				L	12.5		M
805543759	陳永祿	65				L	12.5
800250591	曾清棋	67	36.25	15	21.25	L	10		M
800250591	曾清棋	67	35	15	20	L	15
800250591	曾清棋	67	26.3	11.25	15.05	L	20
800250591	曾清棋	67	35	12.5	22.5	L	20
17991673	蔡光輝	71	21.3			L	10		M
17991673	蔡光輝	71	23.8			L	10
801206404	鄭進財	74	23.8			L	20		M
805801701	許秋寶	78	26.3			L	35		M

## Sheet: Grommet (sas data)
no	cata	age	PreABG	PostABG	Hgain	GL	STIME	TIME	SC	INCOME
1	c	3	32.5	.	.	G	12.5	32.5	2	14490.4
2	c	3	27.5	.	.	G	12.5	32.5	2	14490.4				Children		Adult
3	c	4	30	.	.	G	15	40	2	15207.4				N=23		N=34		P-value
4	c	4	32.5	.	.	G	15	40	2	15207.4				n/mean	%/sd	n/mean	%/sd
5	c	4	21.3	0	21.3	G	5	20	2	14938.7		AGE	mean(sd)	7.6	4.2	50.1	16.5	<0.0001
6	c	4	27.5	0	27.5	G	5	20	2	14938.7		PreABG	mean(sd)	23.5	12.3	24.3	8.8	0.783
7	c	5	35	.	.	G	10	30	2	14681.5		PostABG	mean(sd)	4.8	4.6	9.9	4.9	0.051
8	c	5	33.7	.	.	G	10	30	2	14681.5		Hearing gain	mean(sd)	18.3	10.2	17.8	11.2	0.932
9	c	5	14	5	9	G	20	60	2	18734.5		Anesthesia method( G/L)
10	c	5	19	5	14	G	20	60	2	18734.5			G	20	0.869565	0	0	<0.0001
11	c	7	12.5	.	.	G	12.5	27.5	2	12639.7			L	3	0.130435	34	1
12	c	7	16.25	.	.	G	12.5	27.5	2	12639.7		Operation time	mean(sd)	11.7	4.1	19.1	8.1	<0.0001
13	c	7	18.8	12.5	6.3	G	13	25	1	12688.7		Anesthesia time	mean(sd)	32.5	11.5	-	-	-
14	c	8	12.5	.	.	G	10	35	2	11950.6		sex
15	c	8	0	.	.	G	10	35	2	11950.6			male	14	0.608696	28	0.823529	0.638
16	c	8	13	.	.	G	10	20	2	12013.1			female	9	0.391304	6	0.176471
17	c	8	36	.	.	G	10	20	2	12013.1
18	c	9	36..25	.	.	G	20	40	1	12718.4
19	c	10	9	.	.	G	8	27	2	12513.3
20	c	10	5	.	.	G	8	27	2	12513.3
21	c	15	46.25	.	.	L	10	.	1	6235.26
22	c	17	37.5	6	31.5	L	10	.	1	6235.25
23	c	18	36.3	.	.	L	10	.	1	6266.84
24	o	24	.	.	.	L	30	.	1	6237.79
25	o	25	27.5	.	.	L	30	.	1	6235.25
26	o	26	26.3	.	.	L	25	.	1	6274.9
27	o	27	36.3	.	.	L	12.5	.	2	6274.9
28	o	27	23.8	.	.	L	12.5	.	2	6274.9
29	o	29	37.5	0	37.5	L	20	.	1	6235.25
30	o	35	22.5	.	.	L	12.5	.	2	6274.9
31	o	35	23.75	.	.	L	12.5	.	2	6274.9
32	o	37	17.5	.	.	L	20	.	1	6237.79
33	o	38	17.5	.	.	L	10	.	2	6274.9
34	o	38	21.2	.	.	L	10	.	2	6274.9
35	o	42	28	15	13	L	25	.	1	6326.81
36	o	43	10	.	.	L	20	.	1	6235.19
37	o	45	16.25	8.7	7.55	L	25	.	2	6235.04
38	o	45	20	12.5	7.5	L	25	.	2	6235.04
39	o	45	5	.	.	L	30	.	1	6237.26
40	o	47	11.3	6	5.3	L	35	.	1	6237.79
41	o	49	.	.	.	L	10	.	1	6219.04
42	o	51	31.3	.	.	L	25	.	1	6242.76
43	o	58	.	.	.	L	12.5	.	2	6274.9
44	o	58	.	.	.	L	12.5	.	2	6274.9
45	o	58	41.5	5	36.5	L	15	.	1	6237.77
46	o	65	17.5	8	9.5	L	18	.	1	6235.04
47	o	65	17.5	.	.	L	35	.	1	6248.75
48	o	65	.	.	.	L	12.5	.	2	6235.04
49	o	65	.	.	.	L	12.5	.	2	6235.04
50	o	67	36.25	15	21.25	L	10	.	1	6274.9
51	o	67	35	15	20	L	15	.	1	6231.05
52	o	67	26.3	11.25	15.05	L	20	.	2	6237.26
53	o	67	35	12.5	22.5	L	20	.	2	6237.26
54	o	71	21.3	.	.	L	10	.	2	6235.04
55	o	71	23.8	.	.	L	10	.	2	6235.04
56	o	74	23.8	.	.	L	20	.	1	6237.26
57	o	78	26.3	.	.	L	35	.	1	6251.28

## Sheet: Tympanoplasty
Chart number	Name	Operation method	Revixed case	type	material	Age	Gender	Operation side	Comobility	% perforation	Outcome ( S/F )	drum condition	complication	Pre OP ABG	Post OP ABG	Hearing gain	hearing improvement (Y/N)	F/U peroid (m)	Hospitalize/OPD	Anesthesia method	Hospitalize day	Operation time	Anesthesia time
805575255	葉以晴	E		I	C	6	F	L		90	S			29	15	14	Y	6	A	G	2	120	155
800889504	白宸安	E		I	T	11	F	L		35	S			16	10	6	Y	2	A	G	1	115	150
700563216	陳彥廷	E		I	C	9	M	L		70	S			25	10	15	Y	2	A	G	1	125	155
15086484	鄭倫亞	E		I	T	15	F	R		30	F			11.6	23.3	-11.5	N	6	A	G	2	100	145
15086484	鄭倫亞	E	R	I	C	15	F	R		50	S			23.3	10	13.3	Y	2	A	G	3	130	115
805305747	DO THI HOAI SAM	E		I	C	27	F	L		80	S			22	12.5	9.5	Y	2	A	G	1	95	115
805423743	黎氏亥	E		I	C	30	F	L		60	S			15				2	A	G	1	90	120
805219637	丘淑娟	E		I	A	32	F	L		30	S			27	18	9	Y	3	A	G	3	65	90
805091079	郭麗華	E		I	A	34	F	R		40	S			23	5	18	Y	4	A	G	2	80	110
802034000	曾易瑋	E		I	T	34	M	L		40	S			20	7.5	12.5	Y	2	A	G	1	80	110
800526324	林瓊如	E	R	I	C	35	F	R		30	S			21	17	4	Y	2	A	G	2	105	140
800768364	戴小菁	E		I	C	35	F	L		50	S			24	14	10	Y	3	OPD	G	0	70	100
802384881	王瑞君	E		I	T	36	F	L		50	S			22.5	20	2.5	Y	3	A	G	2	110	145
801809763	吳秀柏	E	R	I	C	37	F	L		40	S			22.5				2	A	G	1	70	100
804581245	藍海堅	E		I	C	37	M	R		30	S			27.5	9	18.5	Y	3	OPD	L	0	60	L
800918402	簡若羚	E		I	C	37	F	L		30	S			19	10	9	Y	2	A	G	2	95	125
803605416	何玉金	E		I	A	38	F	R		20	S			15	5	10	Y	2	A	G	1	65	95
805690986	溫小莉	E		I	T	38	F	R		90	S			35	11	24	Y	3	A	G	1	105	135
802899745	賴玉琴	E		I	T	38	F	R		60	S			24	16	8	Y	3	OPD	L	0	80	L
802236137	吳卓強	E	R	I	T	40	M	R		30	S			31				3	A	G	1	80	110
800183392	梁世宗	E		I	T	43	M	R		30	S			19	15	4	Y	2	OPD	L	0	95	L
801426983	陳勝滿	E	R	I	A	43	M	R		30	S			16	10	6	Y	12	A	G	1
801426983	陳勝滿	E	R	I	A	43	M	L		30	S			14	5	9	Y	12	A	G	1
805868565	范碧玉	E		III (porp)	T	47	F	L		60	S			42.5	17.5	25	Y	2	A	G	1	105	135
802398626	陳永昌	E		I	C	49	M	L		60	S			20	10	10	Y	2	A	L	1	60	L
804385960	呂金鈴	E	R	I	T	49	F	L		30	S			16	5	11	Y	2	OPD	L	0	55	L
800069609	蔡慈芸	E		I	C	50	F	R		90	S			16	10	6	Y	5	A	G	1	65	95
800069609	蔡慈芸	E		IV (TORP)	C	50	F	L		30	S			31	22.5	8.5	Y	4	A	G	1	115	150
805220416	高雲英	E		I	A	51	F	L		40	S			20	15	5	Y	3	A	L	2	65	L
801238497	曹月桂	E		I	C	51	F	R		60	S			22.5	12.5	10	Y	2	A	G	1	85	115
803920387	蔡秀雲	E		I	C	51	F	R		90	S			36	15	21	Y	2	A	G	2	90	125
805614619	楊吳錦美	E		I	T	51	F	L		60	S			20	10	10	Y	2	OPD	L	0	85	L
802682217	吳真智	E		I	T	51	M	L		60	S			25	10	15	Y	3	A	G	1	100	130
804896139	徐碧鑾	E		III (porp)	T	51	F	L		50	S			34					A	G	2	110	145
804674496	鄧振鏢	E		I	C	53	M	L		40	S			26	10	16	Y	14	OPD	G	0	65	95
804674496	鄧振鏢	E		IV (TORP)	C	53	M	R		20	S			36.5	42.5	-6	N	6	OPD	G	0	85	120
800050911	曾慶龍	E		I	T	54	M	R		30	S			32.5					A	G	1	90	110
800383809	黃淑琴	E		III (porp)	T	54	F	L		70	S			27.5	5	22.5	Y	4	A	G	2	95	130
802889912	陳梅嬌(L)	E		I	A	57	F	L	DM	40	S			20	10	10	Y	4	A	G	2	65	100
802889912	陳梅嬌 R	E		I	A	57	F	R	DM	40	S			15	5	10	Y	3	A	G	1	65	100
805220212	呂清海	E		I	A	57	M	L		80	S			23	15	8	Y	2	A	G	1	95	130
805344311	陳國珍	E		I	C	59	M	L		50	S			32.5	9	23.5	Y	3	A	G	1	80	110
804538632	吳陳阿桃	E		I	C	59	F	R	DM, HTN	80	F	pint point perforation		17.5				3	A	G	2	50	65
805822371	葉智春	E			T	59													A	G	1	115	150
804421457	林煥卿	E		I	T	61	M	L	HTN	90	S			31				3	A	G	1	105	140
803177299	孔梅英	E		I	A	62	F	L		90	F			25	15	10	Y	6	A	G	1	85	120
805214865	陳秋逢 L	E		I	A	63	M	L		70	S			23	15	8	Y	6	A	G	1	95	135
805214865	陳秋逢 R	E		I	C	63	M	R		90	S			20	18	2	Y	2	A	G	1	100	140
801525280	李瑞楨	E		I	T	63	M	R	HTN	50	S			21	16	5	Y	3	A	G	2	115	150
802161964	詹炫換	E		I	C	64	M	R		30	S			22				3	OPD	L	0	100	L
805580999	廖吳妍鈴	E		V (PISTON)	C	65	F	R	HTN	30	S			41	37	4	Y	2	A	G	2	115	150
800158212	林茂松	E	R	I	C	66	M	R		20	S			17				2	OPD	G	0	60	90
805541676	林甚	E		I	T	66	F	R		90	S			47.5	40	7.5	Y	2	A	G	1	105	135
805646995	莊義成	E		I	A	75	M	L		30	S			21	10	11	Y	2	OPD	G	0	105	140
805460307	黃詹月娥	E		I	C	77	F	L	DM, HTN	90	S			44	37.5	6.5	Y	3	A	G	2	85	125
805298481	曾爐賢	E		I	C	78	M	L		30	S			16	8	8	Y	2	OPD	L	0		L/OPD

## Sheet: Tympanoplasty (sas data)
no	cata	sug	Revixed	type	material	age	sex	RL	Comobility	% perforation	Outcome ( S/F )	BABG	AABG	Hgain	improve	peroid	OPD	GL	DAY	TTIME	TIME	MONEY
1	c	E	n	I	C	6	F	L	N	90	S	29	15	14	Y	6	A	G	2	120	155	30199.5
2	c	E	n	I	T	11	F	L	N	35	S	16	10	6	Y	2	A	G	1	115	150	28775.4					Children		Adult
3	c	E	n	I	C	9	M	L	N	70	S	25	10	15	Y	2	A	G	1	125	155	31199.5					N=5		N=51		P-value
4	c	E	n	I	T	15	F	R	N	30	F	11.6	23.3	-11.5	N	6	A	G	2	100	145	.					n/mean	%/sd	n/mean	%/sd
5	c	E	R	I	C	15	F	R	N	50	S	23.3	10	13.3	Y	2	A	G	3	130	115	.			Revixed	NO	4	0.8	44	0.862745	0.552
6	o	E	n	I	C	27	F	L	N	80	S	22	12.5	9.5	Y	2	A	G	1	95	115	.				YES	1	0.2	7	0.137255
7	o	E	n	I	C	30	F	L	N	60	S	15	.	.	.	2	A	G	1	90	120	27429.9			Type
8	o	E	n	I	A	32	F	L	N	30	S	27	18	9	Y	3	A	G	3	65	90	30007				1	5	1	44	0.88	0.941
9	o	E	n	I	A	34	F	R	N	40	S	23	5	18	Y	4	A	G	2	80	110	29861				3	0	0	3	0.06
10	o	E	n	I	T	34	M	L	N	40	S	20	7.5	12.5	Y	2	A	G	1	80	110	27530.1				4	0	0	2	0.04
11	o	E	R	I	C	35	F	R	N	30	S	21	17	4	Y	2	A	G	2	105	140	30395.2				5	0	0	1	0.02
12	o	E	n	I	C	35	F	L	N	50	S	24	14	10	Y	3	OPD	G	0	70	100	18063.9			material
13	o	E	n	I	T	36	F	L	N	50	S	22.5	20	2.5	Y	3	A	G	2	110	145	30098.4				A	0	0	12	0.235294	0.466
14	o	E	R	I	C	37	F	L	N	40	S	22.5	.	.	.	2	A	G	1	70	100	27432.9				C	3	0.6	22	0.431373
15	o	E	n	I	C	37	M	R	N	30	S	27.5	9	18.5	Y	3	OPD	L	0	60	L	17959.8				T	2	0.4	17	0.333333
16	o	E	n	I	C	37	F	L	N	30	S	19	10	9	Y	2	A	G	2	95	125	28934.4			AGE	mean(sd)	11.2	3.9	50.5	12.6	<0.0001
17	o	E	n	I	A	38	F	R	N	20	S	15	5	10	Y	2	A	G	1	65	95	27230			sex
18	o	E	n	I	T	38	F	R	N	90	S	35	11	24	Y	3	A	G	1	105	135	27661.8				male	1	0.2	21	0.42	0.638
19	o	E	n	I	T	38	F	R	N	60	S	24	16	8	Y	3	OPD	L	0	80	L	24340				female	4	0.8	29	0.58
20	o	E	R	I	T	40	M	R	N	30	S	31	.	.	.	3	A	G	1	80	110	27460.4			Operation side
21	o	E	n	I	T	43	M	R	N	30	S	19	15	4	Y	2	OPD	L	0	95	L	24342.9				L	3	0.6	28	0.56	1
22	o	E	R	I	A	43	M	R	N	30	S	16	10	6	Y	12	A	G	1	.	.	.				R	2	0.4	22	0.44
23	o	E	R	I	A	43	M	L	N	30	S	14	5	9	Y	12	A	G	1	.	.	.			Comobility
24	o	E	n	III	T	47	F	L	N	60	S	42.5	17.5	25	Y	2	A	G	1	105	135	36188				NO	5	1	44	0.862745	1
25	o	E	n	I	C	49	M	L	N	60	S	20	10	10	Y	2	A	L	1	60	L	21011				YES	0	0	7	0.137255
26	o	E	R	I	T	49	F	L	N	30	S	16	5	11	Y	2	OPD	L	0	55	L	18098.8			% perforation	mean(sd)	55	25	51.2	23.2	0.73
27	o	E	n	I	C	50	F	R	N	90	S	16	10	6	Y	5	A	G	1	65	95	27547.6			Outcome
28	o	E	n	IV	C	50	F	L	N	30	S	31	22.5	8.5	Y	4	A	G	1	115	150	.				F	1	0.2	2	0.04	0.253
29	o	E	n	I	A	51	F	L	N	40	S	20	15	5	Y	3	A	L	2	65	L	25107				S	4	0.8	48	0.96
30	o	E	n	I	C	51	F	R	N	60	S	22.5	12.5	10	Y	2	A	G	1	85	115	27476.6			PreOP ABG	mean(sd)	21	7	24.8	8.2	0.321
31	o	E	n	I	C	51	F	R	N	90	S	36	15	21	Y	2	A	G	2	90	125	28774.5			PostOPABG	mean(sd)	13.7	5.8	14.5	9.4	0.842
32	o	E	n	I	T	51	F	L	N	60	S	20	10	10	Y	2	OPD	L	0	85	L	17996.8			Hearing gain	mean(sd)	7.4	11.1	10.3	6.5	0.386
33	o	E	n	I	T	51	M	L	N	60	S	25	10	15	Y	3	A	G	1	100	130	27441			hearing improvement (Y/N)
34	o	E	n	III	T	51	F	L	N	50	S	34	.	.	.	.	A	G	2	110	145	37430				NO	1	0.2	1	0.0243902	0.208
35	o	E	n	I	C	53	M	L	N	40	S	26	10	16	Y	14	OPD	G	0	65	95	18033.3				YES	4	0.8	40	0.97561
36	o	E	n	IV	C	53	M	R	N	20	S	36.5	42.5	-6	N	6	OPD	G	0	85	120	.
37	o	E	n	I	T	54	M	R	N	30	S	32.5	.	.	.	.	A	G	1	90	110	26399.2			F/U peroid (m)	mean(sd)	3.6	2.2	3.5	2.6	0.922
38	o	E	n	III	T	54	F	L	N	70	S	27.5	5	22.5	Y	4	A	G	2	95	130	.
39	o	E	n	I	A	57	F	L	Y	40	S	20	10	10	Y	4	A	G	2	65	100	26450			OPD/ Hospitalize
40	o	E	n	I	A	57	F	R	Y	40	S	15	5	10	Y	3	A	G	1	65	100	24007				A	5	1	39	0.764706	0.574
41	o	E	n	I	A	57	M	L	N	80	S	23	15	8	Y	2	A	G	1	95	130	26792				OPD	0	0	12	0.235294
42	o	E	n	I	C	59	M	L	N	50	S	32.5	9	23.5	Y	3	A	G	1	80	110	27484.8			Anesthesia method( G/L)
43	o	E	n	I	C	59	F	R	Y	80	F	17.5	.	.	.	3	A	G	2	50	65	29176.2				G	5	1	42	0.823529	0.58
44	o	E	n	.	T	59			N	.	.	.	.	.	.	.	A	G	1	115	150	28744.9				L	0	0	9	0.176471
45	o	E	n	I	T	61	M	L	Y	90	S	31	.	.	.	3	A	G	1	105	140	27675.8			Hospitalize day	mean(sd)	1.8	0.8	1.1	0.8	0.044
46	o	E	n	I	A	62	F	L	N	90	F	25	15	10	Y	6	A	G	1	85	120	27138			Operation time	mean(sd)	118	11.5	86.6	18.4	0.0005
47	o	E	n	I	A	63	M	L	N	70	S	23	15	8	Y	6	A	G	1	95	135	29519			Anesthesia time	mean(sd)	144	16.7	120.6	20.6	0.019
51	o	E	n	V	C	65	F	R	Y	30	S	41	37	4	Y	2	A	G	2	115	150	.
52	o	E	R	I	C	66	M	R	N	20	S	17	.	.	.	2	OPD	G	0	60	90	18015.3
53	o	E	n	I	T	66	F	R	N	90	S	47.5	40	7.5	Y	2	A	G	1	105	135	20025.5
54	o	E	n	I	A	75	M	L	N	30	S	21	10	11	Y	2	OPD	G	0	105	140	18041.9
55	o	E	n	I	C	77	F	L	Y	90	S	44	37.5	6.5	Y	3	A	G	2	85	125	29542.5
56	o	E	n	I	C	78	M	L	N	30	S	16	8	8	Y	2	OPD	L	0	.	L/OPD	17629

## Sheet: T+M
Chart numbber	Name	Operation method	Type	Comobility	Pathology(Acquired/Congenital)	Extent of disease	Age	Gender	Operation side	O/A+O %	1st stage ossiculoplasty (Y/total %)		Outcome (Recurrent rate %)	SNHL(%)	Facial palsy(%)	Wet ear (%)	F/U period (m)	PreOP ABG	PostOP ABG	Hearing change (dB)	Hearing improvement (Y/Y+N :%)		Hospitalize day	Operation time	Anesthesia time
804977979	陳定君	E	1	DM	A	1	16	M	R	A	N		S				24	17	10	7	Y		1	130	170
803713540	蒲思涵	E	TORP		Congenital	1	5	F	L	A	Y		S				9	32.5	15	17.5	Y		2	125	160
804220203	鄭熙蓁	E	TORP		Congenital/revised	1	9	F	R	A	Y		S				8	36	45	-9	N		3	220	255
801991544	彭春容	E	0		A	1	37	M	L	A	N		S				25	30	31	-1	N		2	165	195
804822011	陳細妹	E	1		A	1	59	F	R	A	N		S				25	40	30	10	Y		1	110	140
805263717	黃鈺媚	E	1		A	1	30	F	L	A	N		S				24	9	7.5	2.5	Y		2	180	230
803860125	黎振湧	E	PORP		A	2	33	M	L	A	Y		S				24	26	10	16	Y		1	115	140
804822011	陳細妹	E	1		A	2	60	F	L	A	N		S				22	40	22.5	17.5	Y		1	180	225
805417215	謝燈炎	E	PORP		A	1	49	M	L	O	Y		S				20	35	11	24	Y		3	190	225
805528321	趙秀滿	E	PORP		A	2	57	F	R	A	Y		S				17	39	20	19	Y		3	125	160
805461183	林美月	E	PORP	hyperthyroidism	A	3	50	F	R	O	Y		S		FP 2 months		17	21	20	1	Y		2	185	220
805528321	趙秀滿	E	PORP		A	3	57	F	L	O	Y		S				16	34	15	19	Y		2	185	220
803553019	黃建	E	0		A	3	39	M	R	A	N		S				12	49	49	0	Y		1	170	205
805656655	賈妮絲	E	PORP		A	2	26	F	L	A	Y		S				12	35	20	15	Y		2	180	205
805461183	林美月	E	PORP	hyperthyroidism	A	2	50	F	L	A	Y		S		FP 2 months		11	29	19	10	Y		2	140	170
805733491	張淑梅	E	PORP		A	1	53	F	L	O	Y		S				10	24	11	13	Y		2	165	200
805238996	張錦明	E	3,cartilage		A	2	42	M	L	O	Y		S				10	39	11	28	Y		1	180	215
800430167	葉薇琳	E	PORP		A	2	39	F	L	A	Y		S				9	12.5	12.5	0	Y		3	150	185
803018538	鍾力琦	E	1		A	1	56	M	L	A	N		S				12	10	10	0	Y		1	105	140
805809301	古梅洛	E	1		A	1	30	F	L	A	N		S				2	32.5	15	17.5	Y		2	120	150

## Sheet: T+M (SAS DATA)
NO	CATA	SUG	Type	Comobility	Pathology	Extent	AGE	SEX	RL	AO	ossiculoplasty	Outcome	Facialpalsy	period	BABG	AABG	Hchange	improve	DAY	STIME	TIME	MONEY
1	C	E	1	Y	A	1	16	M	R	A	N	S	N	24	17	10	7	Y	1	130	170	36609.4
2	C	E	T	N	Congenital	1	5	F	L	A	Y	S	N	9	32.5	15	17.5	Y	2	125	160	55556					Children		Adult
3	C	E	T	N	Congenital/revised	1	9	F	R	A	Y	S	N	8	36	45	-9	N	3	220	255	64899					N=3		N=17		P-value
4	O	E	0	N	A	1	37	M	L	A	N	S	N	25	30	31	-1	N	2	165	195	40001.9					n/mean	%/sd	n/mean	%/sd
5	O	E	1	N	A	1	59	F	R	A	N	S	N	25	40	30	10	Y	1	110	140	36866			Type
6	O	E	1	N	A	1	30	F	L	A	N	S	N	24	9	7.5	2.5	Y	2	180	230	37896.6				0	0	0	2	0.117647	0.009
7	O	E	P	N	A	2	33	M	L	A	Y	S	N	24	26	10	16	Y	1	115	140	43171.9				1	1	0.333333	5	0.294118
8	O	E	1	N	A	2	60	F	L	A	N	S	N	22	40	22.5	17.5	Y	1	180	225	33930.7				3	2	0.666667	0	0
9	O	E	P	N	A	1	49	M	L	O	Y	S	N	20	35	11	24	Y	3	190	225	54514				TORP	0	0	1	0.0588235
10	O	E	P	N	A	2	57	F	R	A	Y	S	N	17	39	20	19	Y	3	125	160	52169				PORP	0	0	9	0.529412
11	O	E	P	Y	A	3	50	F	R	O	Y	S	FP 2 months	17	21	20	1	Y	2	185	220	53193.5			Comobility
12	O	E	P	N	A	3	57	F	L	O	Y	S	N	16	34	15	19	Y	2	185	220	52014				NO	2	0.666667	15	0.882353	0.404
13	O	E	0	N	A	3	39	M	R	A	N	S	N	12	49	49	0	Y	1	170	205	37839.1				YES	1	0.333333	2	0.117647
14	O	E	P	N	A	2	26	F	L	A	Y	S	N	12	35	20	15	Y	2	180	205	55305			Pathology
15	O	E	P	Y	A	2	50	F	L	A	Y	S	FP 2 months	11	29	19	10	Y	2	140	170	50469				Acquired	1	0.333333	17	1	0.016
16	O	E	P	N	A	1	53	F	L	O	Y	S	N	10	24	11	13	Y	2	165	200	51667				Congenital	2	0.666667	0	0
17	O	E	3	N	A	2	42	M	L	O	Y	S	N	10	39	11	28	Y	1	180	215	52035			Extent of disease
18	O	E	P	N	A	2	39	F	L	A	Y	S	N	9	12.5	12.5	0	Y	3	150	185	56701				1	3	1	7	0.411765	0.171
19	O	E	1	N	A	1	56	M	L	A	N	S	N	12	10	10	0	Y	1	105	140	36866				2	0	0	7	0.411765
20	O	E	1	N	A	1	30	F	L	A	N	S	N	2	32.5	15	17.5	Y	2	120	150	37609.4				3	0	0	3	0.176471
																									AGE	mean(sd)	10	5.6	45.1	11.3	<0.0001
																									sex
																										male	1	0.333333	6	0.352941	1
																										female	2	0.666667	11	0.647059
																									Operation side
																										L	1	0.333333	13	0.764706	0.202
																										R	2	0.666667	4	0.235294
																									O/A+O %
																										A	3	1	12	0.705882	0.54
																										O	0	0	5	0.294118
																									1st stage ossiculoplasty (Y/total %)
																										NO	1	0.333333	7	0.411765	1
																										YES	2	0.666667	10	0.588235
																									Outcome
																										F	0	0	0	0	-
																										S	3	1	17	1
																									Facial palsy(%)
																										NO	3	1	15	0.882353	1
																										FP 2 months	0	0	2	0.117647
																									F/U period (m)	mean(sd)	13.7	9	15.8	6.8	0.64
																									PreOP ABG	mean(sd)	28.5	10.1	29.7	11.4	0.866
																									PostOP ABG	mean(sd)	23.3	18.9	18.5	10.4	0.517
																									Hearing change (dB)	mean(sd)	5.2	13.3	11.3	9.3	0.337
																									Hearing improvement (Y/Y+N :%)
																										NO	1	0.333333	1	0.0588235	0.284
																										YES	2	0.666667	16	0.941176
																									Hospitalize day	mean(sd)	2	1	1.8	0.7	0.716
																									Operation time	mean(sd)	158.3	53.4	155.6	30	0.897
																									Anesthesia time	mean(sd)	195	52.2	189.7	33	0.815
